# Supplementary material for: Effect of black ginseng and silkworm supplementation on obesity, the transcriptome, and the gut microbiome of diet-induced overweight dogs
Source: Sci Rep. 2021 Aug 11;11:16334. doi: 10.1038/s41598-021-95789-8 (PMC8358025; doi:10.1038/s41598-021-95789-8)
Supplement: Supplementary file 2 — Supplementary Information 2. [file 41598_2021_95789_MOESM2_ESM.xls]

## Sheet: Supplement Table 3
Supplement Table 3	Results of DEGs in panther enrichment analysis
Results of DEGs in panther enrichment analysis for biological function (Down regulated in ND and HD comparison)
Sr. No.	Biological Function	No. of Genes
1	cellular process (GO:0009987)	54	53.5%	31.4%
2	reproductive process (GO:0022414)	2	2.0%	1.2%
3	multi-organism process (GO:0051704)	1	1.0%	0.6%
4	localization (GO:0051179)	15	14.9%	8.7%
5	reproduction (GO:0000003)	2	2.0%	1.2%
6	biological regulation (GO:0065007)	25	24.8%	14.5%
7	response to stimulus (GO:0050896)	13	12.9%	7.6%
8	signaling (GO:0023052)	5	5.0%	2.9%
9	developmental process (GO:0032502)	5	5.0%	2.9%
10	multicellular organismal process (GO:0032501)	5	5.0%	2.9%
11	biological adhesion (GO:0022610)	2	2.0%	1.2%
12	locomotion (GO:0040011)	2	2.0%	1.2%
13	metabolic process (GO:0008152)	37	36.6%	21.5%
14	immune system process (GO:0002376)	4	4.0%	2.3%
Results of DEGs in panther enrichment analysis for molecular function (Down regulated in ND and HD comparison)
Sr. No.	Molecular Function	No. of Genes
1	molecular adaptor activity (GO:0060090)	1	1.0%	1.2%
2	binding (GO:0005488)	29	28.7%	35.8%
3	structural molecule activity (GO:0005198)	1	1.0%	1.2%
4	molecular function regulator (GO:0098772)	10	9.9%	12.3%
5	catalytic activity (GO:0003824)	35	34.7%	43.2%
6	transporter activity (GO:0005215)	5	5.0%	6.2%
Results of DEGs in panther enrichment analysis for cellular components (Down regulated in ND and HD comparison)
Sr. No.	Cellular Component	No. of Genes
1	cellular anatomical entity (GO:0110165)	54	53.5%	48.2%
2	protein-containing complex (GO:0032991)	13	12.9%	11.6%
3	intracellular (GO:0005622)	45	44.6%	40.2%
Results of DEGs in panther enrichment analysis for protein class (Down regulated in ND and HD comparison)
Sr. No.	Protein Class	No. of Genes
1	protein modifying enzyme (PC00260)	6	5.9%	9.4%
2	transporter (PC00227)	5	5.0%	7.8%
3	scaffold/adaptor protein (PC00226)	3	3.0%	4.7%
4	membrane traffic protein (PC00150)	2	2.0%	3.1%
5	chaperone (PC00072)	1	1.0%	1.6%
6	protein-binding activity modulator (PC00095)	2	2.0%	3.1%
7	nucleic acid metabolism protein (PC00171)	8	7.9%	12.5%
8	transmembrane signal receptor (PC00197)	1	1.0%	1.6%
9	cytoskeletal protein (PC00085)	6	5.9%	9.4%
10	storage protein (PC00210)	1	1.0%	1.6%
11	extracellular matrix protein (PC00102)	1	1.0%	1.6%
12	intercellular signal molecule (PC00207)	1	1.0%	1.6%
13	gene-specific transcriptional regulator (PC00264)	2	2.0%	3.1%
14	translational protein (PC00263)	2	2.0%	3.1%
15	metabolite interconversion enzyme (PC00262)	23	0.228	35.9%
Results of DEGs in panther enrichment analysis for pathways (Down regulated in ND and HD comparison)
Sr. No.	Pathways	No. of Genes
1	Phenylethylamine degradation (P02766)	1	1.0%	6.7%
2	Ubiquitin proteasome pathway (P00060)	1	1.0%	6.7%
3	Wnt signaling pathway (P00057)	1	1.0%	6.7%
4	Heterotrimeric G-protein signaling pathway-rod outer segment phototransduction (P00028)	1	1.0%	6.7%
5	Hypoxia response via HIF activation (P00030)	2	2.0%	13.3%
6	Heterotrimeric G-protein signaling pathway-Gq alpha and Go alpha mediated pathway (P00027)	1	1.0%	6.7%
7	Heterotrimeric G-protein signaling pathway-Gi alpha and Gs alpha mediated pathway (P00026)	1	1.0%	6.7%
8	Triacylglycerol metabolism (P02782)	1	1.0%	6.7%
9	Mannose metabolism (P02752)	1	1.0%	6.7%
10	Parkinson disease (P00049)	2	2.0%	13.3%
11	Heme biosynthesis (P02746)	1	1.0%	6.7%
12	Oxidative stress response (P00046)	1	1.0%	6.7%
13	Nicotinic acetylcholine receptor signaling pathway (P00044)	1	1.0%	6.7%
Results of DEGs in panther enrichment analysis for biological function (Up regulated in ND and HD comparison)
Sr. No.	Biological Function	No. of Genes
1	cellular process (GO:0009987)	21	47.7%	26.9%
2	localization (GO:0051179)	6	13.6%	7.7%
3	biomineralization (GO:0110148)	1	2.3%	1.3%
4	biological regulation (GO:0065007)	16	36.4%	20.5%
5	response to stimulus (GO:0050896)	5	11.4%	6.4%
6	signaling (GO:0023052)	5	11.4%	6.4%
7	developmental process (GO:0032502)	8	18.2%	10.3%
8	biological adhesion (GO:0022610)	1	2.3%	1.3%
9	multicellular organismal process (GO:0032501)	4	9.1%	5.1%
10	metabolic process (GO:0008152)	11	25.0%	14.1%
Results of DEGs in panther enrichment analysis for molecular function (Up regulated in ND and HD comparison)
Sr. No.	Molecular Function	No. of Genes
1	translation regulator activity (GO:0045182)	1	2.3%	2.1%
2	molecular transducer activity (GO:0060089)	2	4.5%	4.3%
3	binding (GO:0005488)	15	34.1%	31.9%
4	structural molecule activity (GO:0005198)	2	4.5%	4.3%
5	molecular function regulator (GO:0098772)	11	25.0%	23.4%
6	catalytic activity (GO:0003824)	8	18.2%	17.0%
7	transporter activity (GO:0005215)	8	18.2%	17.0%
Results of DEGs in panther enrichment analysis for cellular components (Up regulated in ND and HD comparison)
Sr. No.	Cellular Component	No. of Genes
1	cellular anatomical entity (GO:0110165)	26	59.1%	63.4%
2	protein-containing complex (GO:0032991)	3	6.8%	7.3%
3	intracellular (GO:0005622)	12	27.3%	29.3%
Results of DEGs in panther enrichment analysis for protein class (Up regulated in ND and HD comparison)
Sr. No.	Protein Class	No. of Genes
1	protein modifying enzyme (PC00260)	4	9.1%	12.1%
2	transporter (PC00227)	5	11.4%	15.2%
3	membrane traffic protein (PC00150)	1	2.3%	3.0%
4	protein-binding activity modulator (PC00095)	3	6.8%	9.1%
5	nucleic acid metabolism protein (PC00171)	2	4.5%	6.1%
6	transmembrane signal receptor (PC00197)	5	11.4%	15.2%
7	cytoskeletal protein (PC00085)	1	2.3%	3.0%
8	extracellular matrix protein (PC00102)	2	4.5%	6.1%
9	intercellular signal molecule (PC00207)	1	2.3%	3.0%
10	gene-specific transcriptional regulator (PC00264)	4	9.1%	12.1%
11	metabolite interconversion enzyme (PC00262)	5	11.4%	15.2%
Results of DEGs in panther enrichment analysis for pathways (Up regulated in ND and HD comparison)
Sr. No.	Pathways	No. of Genes
1	Threonine biosynthesis (P02781)	1	2.3%	3.7%
2	Alzheimer disease-presenilin pathway (P00004)	1	2.3%	3.7%
3	Integrin signalling pathway (P00034)	2	4.5%	7.4%
4	Alzheimer disease-amyloid secretase pathway (P00003)	1	2.3%	3.7%
5	Adrenaline and noradrenaline biosynthesis (P00001)	1	2.3%	3.7%
6	Inflammation mediated by chemokine and cytokine signaling pathway (P00031)	1	2.3%	3.7%
7	Dopamine receptor mediated signaling pathway (P05912)	1	2.3%	3.7%
8	Gonadotropin-releasing hormone receptor pathway (P06664)	1	2.3%	3.7%
9	Cytoskeletal regulation by Rho GTPase (P00016)	1	2.3%	3.7%
10	Nicotine pharmacodynamics pathway (P06587)	1	2.3%	3.7%
11	Nicotinic acetylcholine receptor signaling pathway (P00044)	2	4.5%	7.4%
12	Oxytocin receptor mediated signaling pathway (P04391)	1	2.3%	3.7%
13	Cadherin signaling pathway (P00012)	1	2.3%	3.7%
14	CCKR signaling map (P06959)	1	2.3%	3.7%
15	Beta2 adrenergic receptor signaling pathway (P04378)	1	2.3%	3.7%
16	Huntington disease (P00029)	2	4.5%	7.4%
17	Beta1 adrenergic receptor signaling pathway (P04377)	1	2.3%	3.7%
18	5HT4 type receptor mediated signaling pathway (P04376)	1	2.3%	3.7%
19	5HT3 type receptor mediated signaling pathway (P04375)	1	0.023	0.037
20	Wnt signaling pathway (P00057)	1	0.023	0.037
21	5HT2 type receptor mediated signaling pathway (P04374)	2	0.045	0.074
22	5HT1 type receptor mediated signaling pathway (P04373)	1	0.023	0.037
23	Androgen/estrogene/progesterone biosynthesis (P02727)	1	0.023	0.037
Results of DEGs in panther enrichment analysis for biological function (Down regulated in ND and HDT comparison)
Sr. No.	Biological Function	No. of Genes
1	cellular process (GO:0009987)	72	51.8%	32.9%
2	reproductive process (GO:0022414)	1	0.7%	0.5%
3	localization (GO:0051179)	15	10.8%	6.8%
4	interspecies interaction between organisms (GO:0044419)	1	0.7%	0.5%
5	reproduction (GO:0000003)	1	0.7%	0.5%
6	biological regulation (GO:0065007)	32	23.0%	14.6%
7	response to stimulus (GO:0050896)	16	11.5%	7.3%
8	signaling (GO:0023052)	6	4.3%	2.7%
9	developmental process (GO:0032502)	8	5.8%	3.7%
10	rhythmic process (GO:0048511)	1	0.7%	0.5%
11	multicellular organismal process (GO:0032501)	8	5.8%	3.7%
12	biological adhesion (GO:0022610)	3	2.2%	1.4%
13	locomotion (GO:0040011)	1	0.7%	0.5%
14	metabolic process (GO:0008152)	48	34.5%	21.9%
15	immune system process (GO:0002376)	6	4.3%	2.7%
Results of DEGs in panther enrichment analysis for molecular function (Down regulated in ND and HDT comparison)
Sr. No.	Molecular Function	No. of Genes
1	molecular transducer activity (GO:0060089)	1	0.7%	1.0%
2	molecular adaptor activity (GO:0060090)	1	0.7%	1.0%
3	binding (GO:0005488)	34	24.5%	33.3%
4	structural molecule activity (GO:0005198)	1	0.7%	1.0%
5	molecular function regulator (GO:0098772)	14	10.1%	13.7%
6	catalytic activity (GO:0003824)	45	32.4%	44.1%
7	transporter activity (GO:0005215)	6	4.3%	5.9%
Results of DEGs in panther enrichment analysis for cellular components (Down regulated in ND and HDT comparison)
Sr. No.	Cellular Component	No. of Genes
1	cellular anatomical entity (GO:0110165)	74	53.2%	49.7%
2	protein-containing complex (GO:0032991)	14	10.1%	9.4%
3	intracellular (GO:0005622)	61	43.9%	40.9%
Results of DEGs in panther enrichment analysis for protein class (Down regulated in ND and HDT comparison)
Sr. No.	Protein Class	No. of Genes
1	protein modifying enzyme (PC00260)	12	8.6%	14.0%
2	transporter (PC00227)	7	5.0%	8.1%
3	scaffold/adaptor protein (PC00226)	3	2.2%	3.5%
4	membrane traffic protein (PC00150)	2	1.4%	2.3%
5	chaperone (PC00072)	2	1.4%	2.3%
6	protein-binding activity modulator (PC00095)	3	2.2%	3.5%
7	transfer/carrier protein (PC00219)	1	0.7%	1.2%
8	nucleic acid metabolism protein (PC00171)	6	4.3%	7.0%
9	transmembrane signal receptor (PC00197)	2	1.4%	2.3%
10	cytoskeletal protein (PC00085)	6	4.3%	7.0%
11	storage protein (PC00210)	3	2.2%	3.5%
12	extracellular matrix protein (PC00102)	1	0.7%	1.2%
13	intercellular signal molecule (PC00207)	1	0.7%	1.2%
14	gene-specific transcriptional regulator (PC00264)	5	3.6%	5.8%
15	translational protein (PC00263)	2	0.014	2.3%
16	metabolite interconversion enzyme (PC00262)	29	20.9%	33.7%
17	chromatin/chromatin-binding or -regulatory protein (PC00077)	1	0.7%	0.012
Results of DEGs in panther enrichment analysis for biological function (Up regulated in ND and HDT comparison)
Sr. No.	Biological Function	No. of Genes
1	cellular process (GO:0009987)	3	30.0%	33.3%
2	metabolic process (GO:0008152)	3	30.0%	33.3%
3	biological regulation (GO:0065007)	3	30.0%	33.3%
Results of DEGs in panther enrichment analysis for molecular function (Up regulated in ND and HDT comparison)
Sr. No.	Molecular Function	No. of Genes
1	binding (GO:0005488)	3	30.0%	42.9%
2	molecular function regulator (GO:0098772)	3	30.0%	42.9%
3	transporter activity (GO:0005215)	1	10.0%	14.3%
Results of DEGs in panther enrichment analysis for cellular components (Up regulated in ND and HDT comparison)
Sr. No.	Cellular Component	No. of Genes
1	cellular anatomical entity (GO:0110165)	6	60.0%	54.5%
2	intracellular (GO:0005622)	5	50.0%	45.5%
Results of DEGs in panther enrichment analysis for protein class (Up regulated in ND and HDT comparison)
Sr. No.	Protein Class	No. of Genes
1	transporter (PC00227)	1	10.0%	20.0%
2	gene-specific transcriptional regulator (PC00264)	3	30.0%	60.0%
3	metabolite interconversion enzyme (PC00262)	1	10.0%	20.0%
Results of DEGs in panther enrichment analysis for biological function (Down regulated in HD and HDT comparison)
Sr. No.	Biological Function	No. of Genes
1	cellular process (GO:0009987)	20	71.4%	23.8%
2	localization (GO:0051179)	4	14.3%	4.8%
3	biological regulation (GO:0065007)	16	57.1%	19.0%
4	response to stimulus (GO:0050896)	9	32.1%	10.7%
5	signaling (GO:0023052)	8	28.6%	9.5%
6	developmental process (GO:0032502)	6	21.4%	7.1%
7	locomotion (GO:0040011)	1	3.6%	1.2%
8	multicellular organismal process (GO:0032501)	4	14.3%	4.8%
9	metabolic process (GO:0008152)	14	50.0%	16.7%
10	immune system process (GO:0002376)	2	7.1%	2.4%
Results of DEGs in panther enrichment analysis for molecular function (Down regulated in HD and HDT comparison)
Sr. No.	Molecular Function	No. of Genes
1	molecular transducer activity (GO:0060089)	3	10.7%	0.094
2	binding (GO:0005488)	14	50.0%	0.438
3	molecular function regulator (GO:0098772)	9	32.1%	0.281
4	catalytic activity (GO:0003824)	4	14.3%	12.5%
5	transporter activity (GO:0005215)	2	7.1%	6.3%
Results of DEGs in panther enrichment analysis for cellular components (Down regulated in HD and HDT comparison)
Sr. No.	Cellular Component	No. of Genes
1	cellular anatomical entity (GO:0110165)	16	57.1%	57.1%
2	protein-containing complex (GO:0032991)	1	3.6%	3.6%
3	intracellular (GO:0005622)	11	39.3%	39.3%
Results of DEGs in panther enrichment analysis for protein class (Down regulated in HD and HDT comparison)
Sr. No.	Protein Class	No. of Genes
1	transmembrane signal receptor (PC00197)	4	14.3%	20.0%
2	transfer/carrier protein (PC00219)	1	3.6%	5.0%
3	intercellular signal molecule (PC00207)	3	10.7%	15.0%
4	transporter (PC00227)	2	7.1%	10.0%
5	gene-specific transcriptional regulator (PC00264)	4	14.3%	20.0%
6	scaffold/adaptor protein (PC00226)	1	3.6%	5.0%
7	metabolite interconversion enzyme (PC00262)	3	10.7%	15.0%
8	protein modifying enzyme (PC00260)	2	7.1%	0.1
Results of DEGs in panther enrichment analysis for pathways (Down regulated in HD and HDT comparison)
Sr. No.	Pathways	No. of Genes
1	Gonadotropin-releasing hormone receptor pathway (P06664)	3	10.7%	15.0%
2	Inflammation mediated by chemokine and cytokine signaling pathway (P00031)	1	3.6%	5.0%
3	Alpha adrenergic receptor signaling pathway (P00002)	1	3.6%	0.05
4	5HT4 type receptor mediated signaling pathway (P04376)	1	3.6%	0.05
5	Wnt signaling pathway (P00057)	1	3.6%	5.0%
6	Heterotrimeric G-protein signaling pathway-rod outer segment phototransduction (P00028)	1	3.6%	5.0%
7	Adrenaline and noradrenaline biosynthesis (P00001)	1	3.6%	5.0%
8	5HT3 type receptor mediated signaling pathway (P04375)	1	3.6%	5.0%
9	Heterotrimeric G-protein signaling pathway-Gq alpha and Go alpha mediated pathway (P00027)	1	3.6%	5.0%
10	5HT2 type receptor mediated signaling pathway (P04374)	1	3.6%	5.0%
11	Heterotrimeric G-protein signaling pathway-Gi alpha and Gs alpha mediated pathway (P00026)	2	7.1%	10.0%
12	5HT1 type receptor mediated signaling pathway (P04373)	1	3.6%	5.0%
13	TGF-beta signaling pathway (P00052)	2	7.1%	10.0%
14	Dopamine receptor mediated signaling pathway (P05912)	1	3.6%	5.0%
15	CCKR signaling map (P06959)	1	3.6%	5.0%
16	Nicotine pharmacodynamics pathway (P06587)	1	3.6%	5.0%
Results of DEGs in panther enrichment analysis for biological function (Up regulated in HD and HDT comparison)
Sr. No.	Biological Function	No. of Genes
1	cellular process (GO:0009987)	20	51.3%	25.6%
2	biological phase (GO:0044848)	1	2.6%	1.3%
3	reproductive process (GO:0022414)	5	12.8%	6.4%
4	multi-organism process (GO:0051704)	1	2.6%	1.3%
5	localization (GO:0051179)	4	10.3%	5.1%
6	interspecies interaction between organisms (GO:0044419)	2	5.1%	2.6%
7	reproduction (GO:0000003)	5	12.8%	6.4%
8	biological regulation (GO:0065007)	14	35.9%	17.9%
9	response to stimulus (GO:0050896)	6	15.4%	7.7%
10	signaling (GO:0023052)	4	10.3%	5.1%
11	developmental process (GO:0032502)	2	5.1%	2.6%
12	multicellular organismal process (GO:0032501)	3	7.7%	3.8%
13	biological adhesion (GO:0022610)	1	2.6%	1.3%
14	metabolic process (GO:0008152)	8	20.5%	10.3%
15	immune system process (GO:0002376)	2	5.1%	2.6%
Results of DEGs in panther enrichment analysis for molecular function (Up regulated in HD and HDT comparison)
Sr. No.	Molecular Function	No. of Genes
1	molecular transducer activity (GO:0060089)	1	2.6%	0.037
2	molecular adaptor activity (GO:0060090)	1	2.6%	0.037
3	binding (GO:0005488)	11	28.2%	0.407
4	molecular function regulator (GO:0098772)	2	5.1%	7.4%
5	catalytic activity (GO:0003824)	12	30.8%	44.4%
Results of DEGs in panther enrichment analysis for cellular components (Up regulated in HD and HDT comparison)
Sr. No.	Cellular Component	No. of Genes
1	cellular anatomical entity (GO:0110165)	22	56.4%	50.0%
2	protein-containing complex (GO:0032991)	5	12.8%	11.4%
3	intracellular (GO:0005622)	17	43.6%	38.6%
Results of DEGs in panther enrichment analysis for protein class (Up regulated in HD and HDT comparison)
Sr. No.	Protein Class	No. of Genes
1	protein modifying enzyme (PC00260)	5	12.8%	25.0%
2	transporter (PC00227)	1	2.6%	5.0%
3	scaffold/adaptor protein (PC00226)	2	5.1%	10.0%
4	protein-binding activity modulator (PC00095)	2	5.1%	10.0%
5	nucleic acid metabolism protein (PC00171)	2	5.1%	10.0%
6	transmembrane signal receptor (PC00197)	1	2.6%	5.0%
7	cytoskeletal protein (PC00085)	3	7.7%	15.0%
8	gene-specific transcriptional regulator (PC00264)	1	2.6%	0.05
9	metabolite interconversion enzyme (PC00262)	2	5.1%	0.1
10	chromatin/chromatin-binding or -regulatory protein (PC00077)	1	2.6%	0.05
Results of DEGs in panther enrichment analysis for pathways (Up regulated in HD and HDT comparison)
Sr. No.	Pathways	No. of Genes
1	DNA replication (P00017)	1	2.6%	50.0%
2	p53 pathway (P00059)	1	2.6%	50.0%
